# Supplementary material for: Treadmill training induces sex-dependent changes in hippocampal epigenetic patterns and plaque-associated microglial morphology in aged TgF344 rats
Source: Front Neurosci. 2026 May 5;20:1805957. doi: 10.3389/fnins.2026.1805957 (PMC13185687; doi:10.3389/fnins.2026.1805957)
Supplement: Supplementary file 1 [file Table_1.XLSX]

## Sheet: Mapping Efficiency
Sample	Total Reads	Mapped Reads	Mapping Rate	MspI Digestion
BSU_1	32891784	21669107	65.88	84.32
BSU_2	35651708	23533692	66.01	84.51
BSU_3	31790613	20778344	65.36	84.19
BSU_4	31704315	20855098	65.78	86.33
BSU_5	34549724	22823547	66.06	90.39
BSU_6	33588751	21735280	64.71	88.09
BSU_7	33677190	21880070	64.97	81.81
BSU_8	35044149	22876820	65.28	89.23
BSU_9	33395836	21981139	65.82	83.89
BSU_10	33265833	21509687	64.66	81.61
BSU_11	35998275	23679665	65.78	85.1
BSU_12	35794148	23352102	65.24	85.6
BSU_13	34891132	22567584	64.68	84.99
BSU_14	33181842	22454152	67.67	89.57
BSU_15	32941725	22420138	68.06	87.97
BSU_16	32592743	22052249	67.66	84.36
AVERAGE	3.381e+07	2.22605e+07	65.8512	85.7475

## Sheet: Overlapping DMR Genes
Male only	Female only	Both		Gene	Female	Male	Conserved?
Btbd17	LOC685700	Ncor2		Ncor2	Hyper	Hypo	N
Ccdc74a	Tnfrsf13b	Igf2r		Igf2r	Hyper	Hypo	N
Abcc2	Sorbs3	Neurl1		Neurl1	Hyper	Hypo	N
Lhx2	Prrc2a	Insl3		Insl3	Hyper	Hyper	Y
Exoc3l2	Lonrf3	Ube2d1		Ube2d1	Hypo	Hyper	N
Spg7	Sorbs1	Dlk1		Dlk1	Hypo	Hyper	N
Prkca	Dis3l2	Fgfr2		Fgfr2	Hyper	Hyper	Y
Icam5	Msl3	Aff3		Aff3	Hyper	Hypo	N
Gnai1	Slc6a8	Gnas		Gnas	Hyper	Hyper/Hypo	Y/N
Rtn4r	Emid1	Thsd1		Thsd1	Hypo	Hyper	N
Cdk18	Atp8b1	AABR07024869.1		AABR07024869.1	Hyper	Hypo	N
Actl10	Lhfpl2	Chst13		Chst13	Hypo	Hyper	N
Vasn	Mapt	Bcl11b		Bcl11b	Hypo	Hyper	N
Macrod1	Irs2
Dusp29	Kiss1
Ptpn21	Shank1
Vwce	Nr1h4
Ctdp1	Snx20
Cadps2	Dok5
Slc43a2	Cdc42bpb
Dnhd1	Sema6c
Eda2r	Wnt7b
Mbnl2	Emd
Ak9	Prss50
Zfp92	Chst5
Smad1	Igsf21
Bid	Gpr153
Mex3b	Rbm3
Aplnr	Upk1a
Zfp787	Camk2b
Gfer	Gpr50
Igdcc4	Ogfod3
Pou6f2	Cib4
Tfdp2	Ascc2
Grik4	Gpx2
Dst	Klhl15
Mmp7	Scrt2
Ltbp4	Plbd1
Oprd1	Tmprss9
Hic2	Ttc28
Dnm1	Aff1
Sppl3	Snapc1
Vps37b	Cnn3
Scn2a	Zmat4
Unc5d	Rab6b
Tenm3	Gimap1
Grb10	Afap1l1
Grik3	Tmem97
Otud7b	Camta1
Ajm1	Nphp4
Mn1	Scap
Dlc1	Arx
Tjap1	Plekhg5
Als2cl	Ss18
Spock1	Sptbn4
Ncald	Pls3
Pdgfra	Ano1
Zfhx3	Kcnb1
LOC681300	Otud5
Wipf3	Tamalin
Ildr2	Proser2
E2f1	Nr4a3
St8sia5	Atrx
Tbkbp1	Mtcl1
Gal3st1	Sulf2
Tst	Ctnnbl1
Src	Cacna1b
Speg	AABR07040887.1
Nrap	Nr4a2
Actn1	Ptpn14
Ajap1	Cacng1
Coro7	Hhipl1
Slc9a4	Gdnf
Zfp536	Shank3
	Plvap
	Kbtbd11
	Bcor
	Evi5
	Kif26b
	Rap1gap
	Tfe3
